# Supplementary material for: Divergence in Corn Mycorrhizal Colonization Patterns Due to Organic Treatment
Source: Plants (Basel). 2021 Dec 14;10(12):2760. doi: 10.3390/plants10122760 (PMC8708519; doi:10.3390/plants10122760)
Supplement: Supplementary file 1 [file plants-10-02760-s001.zip]

Archive with 1 entries (1 files):
- plants-1489039-supplementary.pdf
